# Supplementary material for: A wheat transcription factor positively sets seed vigour by regulating the grain nitrate signal
Source: New Phytol. 2019 Nov 13;225(4):1667–80. doi: 10.1111/nph.16234 (PMC7004088; doi:10.1111/nph.16234)
Supplement: Supplementary file 2 — Table S1 Primers used in constructs. Table S2 Primers used for qRT‐PCR. Table S3 Gene information in the ChIP‐seq analysis of TaNAC2. Please note: Wiley Blackwell are not responsible for the content or functionality of any Supporting Information supplied by the authors. Any queries (other than missing material) should be directed to the New Phytologist Central Office. [file NPH-225-1667-s002.xlsx]

## Sheet: Sheet1
New Phytologist Supporting Information Tables S1–S3 Article title: A wheat transcription factor positively sets seed vigour by regulating the grain nitrate signal Authors: Wenjing Li, Xue He, Yi Chen, Yanfu Jing, Chuncai Shen, Junbo Yang, Wan Teng, Xueqiang Zhao, Weijuan Hu, Mengyun Hu, Hui Li, Anthony J. Miller and Yiping Tong Article acceptance date: 22 September 2019

## Sheet: Table S1
Table S1 Primers used in constructs
Marker	Primers	Using
TaNRT2.5	Forward: ACCACCGCAATCTTTATTCAT	CDS cloning
	Reverse: CGTGGAGCACGTAGTATGG
TaNRT2.5-3B-OE	Forward: CGATTCCTGCAGATGGAGGGGGAGTCGAAGCC	Construct pUbi::TaNRT2.5-3B-OE vector
	Reverse: TACGATGGTACCTCAATGGTGATGGTGATGATGCACGTCGGCCGGCGACC
TaNRT2.5-RNAi-F	Forward: GGATCCGCTTCGACGTGAACCTCCACACG	Construct pUbi::TaNRT2.5-3B-OE vector
	Reverse: GAATTCAGTATCATGACGGCCACCGACG
TaNRT2.5-RNAi-R	Forward: GGTACCGCTTCGACGTGAACCTCCACACG	Construct pUbi::TaNRT2.5-3B-OE vector
	Reverse: AAGCTTAGTATCATGACGGCCACCGACG
xo-TaNRT2.5	Forward: AGATCTATGGAGGGGGAGTCGAAGC	Construct oocytes expressing vector
	Reverse: ACTAGTTCACACGTCGGCCGGCGAC
xo-TaNAR2.1	Forward: AGATCTATGGCACGGTCGGAGCTAGCGA	Construct oocytes expressing vector
	Reverse: ACTAGTCTAGTTGTTCTTCTTGCGTTTCT
xo-TaNAR2.2	Forward: AGATCTATGGCACGGTCGGAGCTTGT	Construct oocytes expressing vector
	Reverse: ACTAGTCTAGTTATTCTTCTTGCGTTTC
xo-TaNAR2.3	Forward: AGATCTATGGCTCGCCAAGGTATGGTCAC	Construct oocytes expressing vector
	Reverse: ACTAGTCTAGTTGTTCTTCTTGCGTTTCTC
TaNAC2-GST	Forward: GGATCCATGGGGATGCCGGCCGTGAGGAGGAG	Construct GST-fusion protein expressing vector
	Reverse: GCGGCCGCTCTTAGAACGGGGCCGGCATGCCGCCG
GFP-TaNRT2.5-3B	Forward: GGGGACAAGTTTGTACAAAAAAGCAGGCTTC ATGGAGGGGGAGTCGAAGCCG	Construct GFP-fusion protein expressing vector
	Reverse: GGGGACCACTTTGTACAAGAAAGCTGGGTC CACGTCGGCCGGCGACCCGTCG
RFP-TaNAR2.1	Forward: GGGGACAAGTTTGTACAAAAAAGCAGGCTTC ATGGCACGGTCGGAGCTAGCGA	Construct RFP-fusion protein expressing vector
	Reverse: GGGGACCACTTTGTACAAGAAAGCTGGGTC GTTGTTCTTCTTGCGTTTCTCA

## Sheet: Table S2
Table S2 Primers used for quantitative real-time PCR
Marker	Primers	Using
RT-TaActin	Forward: ACCTTCAGTTGCCCAGCAAT	Quantitative real-time PCR
	Reverse: CAGAGTCGAGCACAATACCAGTTG
RT-TaNAC2	Forward: CTGGGTGCTCTGCCGGCTCTAC	Quantitative real-time PCR
	Reverse: CTCCGCCTTGGGCTCCATCATC
RT-TaNRT2.1	Forward: GTGGTGCTGTATTTGGCGTCG	Quantitative real-time PCR
	Reverse: AAGAAGTTGCGTTAGCCCTGC
RT-TaNRT2.2	Forward: TTCCAGTGTAGACTTGTGTAATGC	Quantitative real-time PCR
	Reverse: CTCAAAGTTGCTGTAAATTCAGACC
RT-TaNRT2.5	Forward: CGGGAAGTAGATGAGCGTGAT	Quantitative real-time PCR
	Reverse: GGTGGCCGTCATGATACTCT
RT-TaGS1.1	Forward: ATGATCGCCGAGACCACCATCC	Quantitative real-time PCR
	Reverse: TCGTCCAAATCCTCCARTGGCC
RT-TaNADH-GoGAT	Forward: GCGGAAGTGCCATACCAATAC	Quantitative real-time PCR
	Reverse: AAAGTTAATGACATGCTCTGGTTCTC
RT-TaNR1	Forward: GGCCAATTCYTTCATCTCCTTCTG	Quantitative real-time PCR
	Reverse: TACRTSCACAGATTGATGCGTCSA
RT-TaNPF6.3	Forward: CAYGGGAGCAACGACGGCTG	Quantitative real-time PCR
	Reverse: ATGCGTTTCTCCTTGTACACGTAG
RT-TaNAR2.1	Forward: TTCAACATCGTCAGCATCACC	Quantitative real-time PCR
	Reverse: CGGACGAACACTTTGCCAC
RT-TaNAR2.2	Forward: TACCTTCTCGGTCGTCTCCCT	Quantitative real-time PCR
	Reverse: TGAACTGACTTTGGTGAAGTGG
RT-TaNAR2.3	Forward: AGAACAACTAGACGTGGAGATCG	Quantitative real-time PCR
	Reverse: GCACCCCAACATTTGTCCTAC
RT-TaAMY	Forward: GGAAGACACAAGGCGGGTGGTA	Quantitative real-time PCR
	Reverse: CGCTGCCGTACTTGGAGTTGAG
RT-TaUGP	Forward: TTGAAGGTCTCTGGTGAT	Quantitative real-time PCR
	Reverse: CGTTGATGTCCTTGTTCT
TaNRT2.5-3B ChIP-P1	Forward: CATGGGCATCCGAACCAAAT	ChIP-Quantitative PCR
	Reverse: CGAGCCTTGGGCGAAAATC
TaNRT2.5-3B ChIP-P2	Forward: CGAGGTCACATCCATTGAGCG	ChIP-Quantitative PCR
	Reverse: CGGTCGCCCTGTCGAGATG
TaNRT2.5-3B ChIP-P3	Forward: AGGCGCAGGCCAAAATCC	ChIP-Quantitative PCR
	Reverse: CCCACAAAACTAGCCCTCCAA
TaNRT2.5-3B ChIP-P4	Forward: ACTGTTCCCACCCCTACAAGTT	ChIP-Quantitative PCR
	Reverse:GGTTCTCCGAGGAAGATATACG
TaLAX1-3B ChIP-P1	Forward: GATCAAGTCACCGCCATAAAGA	ChIP-Quantitative PCR
	Reverse: GGAGGGGGAAGGGAACAAGT
TaLAX1-3B ChIP-P2	Forward: GCAGGCAAGGCAGAGAGTAATC	ChIP-Quantitative PCR
	Reverse: GCGGCAGCCTCTGAAACAC
TaLAX1-3B ChIP-P3	Forward: GCTTCGTCCGTACACAGCACAC	ChIP-Quantitative PCR
	Reverse: CGCCACGATGGCCTCGTC
TaLAX1-1D ChIP-P1	Forward: GTGATCAACAAACTACATGAACGA	ChIP-Quantitative PCR
	Reverse: TTTAGTGGTTTGGTCCGATGAC
TaLAX1-1D ChIP-P2	Forward: TTAAATCACATAAATCGTCCCAAC	ChIP-Quantitative PCR
	Reverse: CCGCCTCACTTCTCTCGCTA
TaLAX1-1D ChIP-P3	Forward: AGGTTGGTGCTGGCTGCTAC	ChIP-Quantitative PCR
	Reverse: CGACAGGAAGGAAACCAAGAAC
TaARR12-6A ChIP-P1	Forward: GAACGAACGGTAATTTTTCTGC	ChIP-Quantitative PCR
	Reverse: TTCCTCAGCGAACATCAAACTTA
TaARR12-6A ChIP-P2	Forward: GTTTGGAGGAGGCTCGTGGA	ChIP-Quantitative PCR
	Reverse: GGATGGGAAGTGAATGTGTGAGA
TaARR12-6A ChIP-P3	Forward: CTCCGAGCCTGTCAGTAGCG	ChIP-Quantitative PCR
	Reverse: GAGGACAACACCCTCCAGAGAA
TaCLCc-3A ChIP-P1	Forward: GACACGCAAGCAATGACAACAC	ChIP-Quantitative PCR
	Reverse: TGGTCAACTTGGTCAAGGAACG
TaCLCc-3A ChIP-P2	Forward: TCAATTTTTGATGATGGGCTTG	ChIP-Quantitative PCR
	Reverse: ATGTTTAGGCTTTAATGGCCTTAA
TaCLCc-3A ChIP-P3	Forward: GCCAGTCGCAGCAGAGGGT	ChIP-Quantitative PCR
	Reverse: GGCCCGTGAAAGCACTCGAT

## Sheet: Table S3
Table S3 Gene information in the ChIP-seq analysis of TaNAC2
Gene-ID	fold enrichment	-LOG10(pvalue)	Blast-Hit-Accession	Human-Readable-Description	Pfam-IDs-(Description)	Interpro-IDs-(Description)	GO-IDs-(Description)-via-Interpro	Gene-or-TE-TE?-U (via-function)	Pfam-IDs	Interpro-IDs	GO-IDs-via-Interpro
TraesCS1A01G096200	9.03	5.67	sp|A8A2L0|FADJ_ECOHS	Fatty acid oxidation complex subunit alpha	PF00378: Enoyl-CoA hydratase/isomerase; PF02737: 3-hydroxyacyl-CoA dehydrogenase, NAD binding domain; PF00725: 3-hydroxyacyl-CoA dehydrogenase, C-terminal domain	IPR001753: Crotonase superfamily; IPR006108: 3-hydroxyacyl-CoA dehydrogenase, C-terminal; IPR006176: 3-hydroxyacyl-CoA dehydrogenase, NAD binding; IPR006180: 3-hydroxyacyl-CoA dehydrogenase, conserved site; IPR008927: 6-phosphogluconate dehydrogenase C-terminal domain-like; IPR013328: 6-phosphogluconate dehydrogenase, domain 2; IPR016040: NAD(P)-binding domain; IPR018376: Enoyl-CoA hydratase/isom…	GO:0003824 MF: catalytic activity;GO:0003857 MF: 3-hydroxyacyl-CoA dehydrogenase activity;GO:0006631 BP: fatty acid metabolic process;GO:0008152 BP: metabolic process;GO:0016491 MF: oxidoreductase activity;GO:0055114 BP: oxidation-reduction process	G	PF00378; PF02737; PF00725	IPR001753; IPR006108; IPR006176; IPR006180; IPR008927; IPR013328; IPR016040; IPR018376; IPR029045	GO:0003824; GO:0003857; GO:0006631; GO:0008152; GO:0016491; GO:0055114
TraesCS1A01G416200	15.46	5.303	tr|B9GH93|B9GH93_POPTR	Kinase family protein	PF07714: Protein tyrosine kinase	IPR000719: Protein kinase domain; IPR001245: Serine-threonine/tyrosine-protein kinase, catalytic domain; IPR008271: Serine/threonine-protein kinase, active site; IPR011009: Protein kinase-like domain	GO:0004672 MF: protein kinase activity;GO:0005524 MF: ATP binding;GO:0006468 BP: protein phosphorylation	G	PF07714	IPR000719; IPR001245; IPR008271; IPR011009	GO:0004672; GO:0005524; GO:0006468
TraesCS1B01G424700	13.72	8.146	tr|A0A1D6D8H9|A0A1D6D8H9_WHEAT	Auxin response factor	PF02362: B3 DNA binding domain; PF06507: Auxin response factor	IPR003340: B3 DNA binding domain; IPR010525: Auxin response factor; IPR015300: DNA-binding pseudobarrel domain	GO:0003677 MF: DNA binding;GO:0005634 CC: nucleus;GO:0006355 BP: regulation of transcription, DNA-templated;GO:0009725 BP: response to hormone	G	PF02362; PF06507	IPR003340; IPR010525; IPR015300	GO:0003677; GO:0005634; GO:0006355; GO:0009725
TraesCS1B02G472700	11.53	9.379	tr|A0A1D5ZWQ6|A0A1D5ZWQ6_WHEAT	Glutamate dehydrogenase 2	PF02812: Glu/Leu/Phe/Val dehydrogenase, dimerisation domain; PF00208: Glutamate/Leucine/Phenylalanine/Valine dehydrogenase	IPR006095: Glutamate/phenylalanine/leucine/valine dehydrogenase; IPR006096: Glutamate/phenylalanine/leucine/valine dehydrogenase, C-terminal; IPR006097: Glutamate/phenylalanine/leucine/valine dehydrogenase, dimerisation domain; IPR014362: Glutamate dehydrogenase; IPR016040: NAD(P)-binding domain; IPR033524: Leu/Phe/Val dehydrogenases active site	GO:0006520 BP: cellular amino acid metabolic process;GO:0016491 MF: oxidoreductase activity;GO:0016639 MF: oxidoreductase activity, acting on the CH-NH2 group of donors, NAD or NADP as acceptor;GO:0055114 BP: oxidation-reduction process	G	PF02812; PF00208	IPR006095; IPR006096; IPR006097; IPR014362; IPR016040; IPR033524	GO:0006520; GO:0016491; GO:0016639; GO:0055114
TraesCS1D01G277600	13.31	5.325	tr|G7L6K2|G7L6K2_MEDTR	Auxin influx transporter	PF01490: Transmembrane amino acid transporter protein	IPR013057: Amino acid transporter, transmembrane domain		G	PF01490	IPR013057
TraesCS1D01G431200	9.22	5.574	tr|M8ANI3|M8ANI3_TRIUA	Glucan endo-1,3-beta-glucosidase 3	PF00332: Glycosyl hydrolases family 17; PF07983: X8 domain	IPR000490: Glycoside hydrolase family 17; IPR012946: X8 domain; IPR017853: Glycoside hydrolase superfamily	GO:0004553 MF: hydrolase activity, hydrolyzing O-glycosyl compounds;GO:0005975 BP: carbohydrate metabolic process	G	PF00332; PF07983	IPR000490; IPR012946; IPR017853	GO:0004553; GO:0005975
TraesCS2A01G006100	10.74	7.17	tr|M8B659|M8B659_AEGTA	Serine/threonine-protein kinase	PF01453: D-mannose binding lectin; PF00954: S-locus glycoprotein domain; PF08276: PAN-like domain; PF00069: Protein kinase domain	IPR000719: Protein kinase domain; IPR000858: S-locus glycoprotein domain; IPR001480: Bulb-type lectin domain; IPR003609: PAN/Apple domain; IPR008271: Serine/threonine-protein kinase, active site; IPR011009: Protein kinase-like domain; IPR017441: Protein kinase, ATP binding site; IPR024171: S-receptor-like serine/threonine-protein kinase	GO:0004672 MF: protein kinase activity;GO:0004674 MF: protein serine/threonine kinase activity;GO:0005524 MF: ATP binding;GO:0006468 BP: protein phosphorylation;GO:0048544 BP: recognition of pollen	G	PF01453; PF00954; PF08276; PF00069	IPR000719; IPR000858; IPR001480; IPR003609; IPR008271; IPR011009; IPR017441; IPR024171	GO:0004672; GO:0004674; GO:0005524; GO:0006468; GO:0048544
TraesCS2A01G076100	17.21	7.777	tr|B6T417|B6T417_MAIZE	IAA-amino acid hydrolase ILR1	PF01546: Peptidase family M20/M25/M40; PF07687: Peptidase dimerisation domain	IPR002933: Peptidase M20; IPR011650: Peptidase M20, dimerisation domain; IPR017439: Amidohydrolase	GO:0008152 BP: metabolic process;GO:0016787 MF: hydrolase activity	G	PF01546; PF07687	IPR002933; IPR011650; IPR017439	GO:0008152; GO:0016787
TraesCS2A01G186500	14.93	8.979	tr|E7CWB5|E7CWB5_WHEAT	Lectin receptor kinase	PF00069: Protein kinase domain	IPR000719: Protein kinase domain; IPR008271: Serine/threonine-protein kinase, active site; IPR011009: Protein kinase-like domain	GO:0004672 MF: protein kinase activity;GO:0005524 MF: ATP binding;GO:0006468 BP: protein phosphorylation	G	PF00069	IPR000719; IPR008271; IPR011009	GO:0004672; GO:0005524; GO:0006468
TraesCS2A01G299200	7.01	7.098	tr|A0A0Q3H367|A0A0Q3H367_BRADI	Serine/threonine-protein kinase	PF01453: D-mannose binding lectin; PF00954: S-locus glycoprotein domain; PF08276: PAN-like domain; PF00069: Protein kinase domain	IPR000719: Protein kinase domain; IPR000858: S-locus glycoprotein domain; IPR001480: Bulb-type lectin domain; IPR003609: PAN/Apple domain; IPR008271: Serine/threonine-protein kinase, active site; IPR011009: Protein kinase-like domain; IPR017441: Protein kinase, ATP binding site; IPR024171: S-receptor-like serine/threonine-protein kinase	GO:0004672 MF: protein kinase activity;GO:0004674 MF: protein serine/threonine kinase activity;GO:0005524 MF: ATP binding;GO:0006468 BP: protein phosphorylation;GO:0048544 BP: recognition of pollen	G	PF01453; PF00954; PF08276; PF00069	IPR000719; IPR000858; IPR001480; IPR003609; IPR008271; IPR011009; IPR017441; IPR024171	GO:0004672; GO:0004674; GO:0005524; GO:0006468; GO:0048544
TraesCS2A01G317200	25.87	6.602	tr|U5FS16|U5FS16_POPTR	Phosphatase 2C family protein	PF00481: Protein phosphatase 2C	IPR001932: PPM-type phosphatase domain	GO:0003824 MF: catalytic activity	G	PF00481	IPR001932	GO:0003824
TraesCS2A01G418200	10.41	5.215	tr|Q4PLL4|Q4PLL4_9POAL	SHR5-receptor-like kinase	PF11721: Di-glucose binding within endoplasmic reticulum; PF00069: Protein kinase domain	IPR000719: Protein kinase domain; IPR006311: Twin-arginine translocation pathway, signal sequence; IPR008271: Serine/threonine-protein kinase, active site; IPR011009: Protein kinase-like domain; IPR017441: Protein kinase, ATP binding site; IPR021720: Malectin; IPR032675: Leucine-rich repeat domain, L domain-like	GO:0004672 MF: protein kinase activity;GO:0005524 MF: ATP binding;GO:0006468 BP: protein phosphorylation	G	PF11721; PF00069	IPR000719; IPR006311; IPR008271; IPR011009; IPR017441; IPR021720; IPR032675	GO:0004672; GO:0005524; GO:0006468
TraesCS2A01G445600	14.24	5.277	tr|M7ZFK0|M7ZFK0_TRIUA	E3 ubiquitin-protein ligase RNF14	PF05773: RWD domain; PF01485: IBR domain, a half RING-finger domain	IPR001841: Zinc finger, RING-type; IPR002867: IBR domain; IPR006575: RWD domain; IPR013083: Zinc finger, RING/FYVE/PHD-type; IPR016135: Ubiquitin-conjugating enzyme/RWD-like; IPR017907: Zinc finger, RING-type, conserved site	GO:0005515 MF: protein binding;GO:0008270 MF: zinc ion binding	G	PF05773; PF01485	IPR001841; IPR002867; IPR006575; IPR013083; IPR016135; IPR017907	GO:0005515; GO:0008270
TraesCS2B01G024500	16.4	5.31	tr|I1IVL5|I1IVL5_BRADI	Pectate lyase	PF00544: Pectate lyase	IPR002022: Pectate lyase/Amb allergen; IPR011050: Pectin lyase fold/virulence factor; IPR012334: Pectin lyase fold; IPR018082: AmbAllergen		G	PF00544	IPR002022; IPR011050; IPR012334; IPR018082
TraesCS2D01G076700	16.4	5.31	tr|D7LDA2|D7LDA2_ARALL	Kinase family protein	PF00582: Universal stress protein family; PF07714: Protein tyrosine kinase; PF04564: U-box domain	IPR000719: Protein kinase domain; IPR001245: Serine-threonine/tyrosine-protein kinase, catalytic domain; IPR003613: U box domain; IPR006016: UspA; IPR011009: Protein kinase-like domain; IPR013083: Zinc finger, RING/FYVE/PHD-type; IPR014729: Rossmann-like alpha/beta/alpha sandwich fold	GO:0004672 MF: protein kinase activity;GO:0004842 MF: ubiquitin-protein transferase activity;GO:0005524 MF: ATP binding;GO:0006468 BP: protein phosphorylation;GO:0006950 BP: response to stress;GO:0016567 BP: protein ubiquitination	G	PF00582; PF07714; PF04564	IPR000719; IPR001245; IPR003613; IPR006016; IPR011009; IPR013083; IPR014729	GO:0004672; GO:0004842; GO:0005524; GO:0006468; GO:0006950; GO:0016567
TraesCS2D01G191800	12.6	5.001	tr|A0A178VZK7|A0A178VZK7_ARATH	GH3.3	PF03321: GH3 auxin-responsive promoter	IPR004993: GH3 family		G	PF03321	IPR004993
TraesCS2D01G304000	16.59	11.604	tr|I1PLF4|I1PLF4_ORYGL	Kinesin-like protein	PF00225: Kinesin motor domain	IPR001752: Kinesin motor domain; IPR027417: P-loop containing nucleoside triphosphate hydrolase	GO:0003777 MF: microtubule motor activity;GO:0005524 MF: ATP binding;GO:0007018 BP: microtubule-based movement;GO:0008017 MF: microtubule binding	G	PF00225	IPR001752; IPR027417	GO:0003777; GO:0005524; GO:0007018; GO:0008017
TraesCS2D01G539800	4.59	5.075	tr|A0A072TW71|A0A072TW71_MEDTR	Heavy metal transport/detoxification superfamily protein	PF00403: Heavy-metal-associated domain	IPR006121: Heavy metal-associated domain, HMA	GO:0030001 BP: metal ion transport;GO:0046872 MF: metal ion binding	G	PF00403	IPR006121	GO:0030001; GO:0046872
TraesCS3A01G125300	12.64	5.645	tr|A0A1D5VHN9|A0A1D5VHN9_WHEAT	Chloride channel protein	PF00654: Voltage gated chloride channel; PF00571: CBS domain	IPR000644: CBS domain; IPR001807: Chloride channel, voltage gated; IPR002251: Chloride channel ClC-plant; IPR014743: Chloride channel, core	GO:0005216 MF: ion channel activity;GO:0005247 MF: voltage-gated chloride channel activity;GO:0006821 BP: chloride transport;GO:0016020 CC: membrane;GO:0055085 BP: transmembrane transport	G	PF00654; PF00571	IPR000644; IPR001807; IPR002251; IPR014743	GO:0005216; GO:0005247; GO:0006821; GO:0016020; GO:0055085
TraesCS3A01G209200	18.14	6.716	tr|A5A6P8|A5A6P8_WHEAT	Protein phosphatase 2C	PF00481: Protein phosphatase 2C	IPR000222: PPM-type phosphatase, divalent cation binding; IPR001932: PPM-type phosphatase domain	GO:0003824 MF: catalytic activity;GO:0043169 MF: cation binding	G	PF00481	IPR000222; IPR001932	GO:0003824; GO:0043169
TraesCS3A01G521900	19.68	6.363	sp|P93194|RPK1_IPONI	Receptor-like protein kinase	PF13947: Wall-associated receptor kinase galacturonan-binding; PF00069: Protein kinase domain	IPR000719: Protein kinase domain; IPR000742: EGF-like domain; IPR001881: EGF-like calcium-binding domain; IPR008271: Serine/threonine-protein kinase, active site; IPR011009: Protein kinase-like domain; IPR017441: Protein kinase, ATP binding site; IPR018097: EGF-like calcium-binding, conserved site; IPR025287: Wall-associated receptor kinase, galacturonan-binding domain	GO:0004672 MF: protein kinase activity;GO:0005509 MF: calcium ion binding;GO:0005515 MF: protein binding;GO:0005524 MF: ATP binding;GO:0006468 BP: protein phosphorylation;GO:0030247 MF: polysaccharide binding	G	PF13947; PF00069	IPR000719; IPR000742; IPR001881; IPR008271; IPR011009; IPR017441; IPR018097; IPR025287	GO:0004672; GO:0005509; GO:0005515; GO:0005524; GO:0006468; GO:0030247
TraesCS3B01G285900	13.25	5.059	tr|A0A142DDT4|A0A142DDT4_AGRST	High-affinity nitrate transporter 2.5	PF07690: Major Facilitator Superfamily	IPR011701: Major facilitator superfamily; IPR020846: Major facilitator superfamily domain	GO:0016021 CC: integral component of membrane;GO:0055085 BP: transmembrane transport	G	PF07690	IPR011701; IPR020846	GO:0016021; GO:0055085
TraesCS3B01G401000	16.4	6.542	tr|G7L6K2|G7L6K2_MEDTR	Auxin influx transporter	PF01490: Transmembrane amino acid transporter protein	IPR013057: Amino acid transporter, transmembrane domain		G	PF01490	IPR013057
TraesCS3B01G440200	19.68	6.933	tr|G8DUR9|G8DUR9_9POAL	PISTILLATA-like MADS-box transcription factor	PF00319: SRF-type transcription factor (DNA-binding and dimerisation domain); PF01486: K-box region	IPR002100: Transcription factor, MADS-box; IPR002487: Transcription factor, K-box	GO:0003677 MF: DNA binding;GO:0003700 MF: transcription factor activity, sequence-specific DNA binding;GO:0005634 CC: nucleus;GO:0006355 BP: regulation of transcription, DNA-templated;GO:0046983 MF: protein dimerization activity	G	PF00319; PF01486	IPR002100; IPR002487	GO:0003677; GO:0003700; GO:0005634; GO:0006355; GO:0046983
TraesCS4A01G026200	12.76	5.5	tr|A0A1D5XCZ0|A0A1D5XCZ0_WHEAT	Serine/threonine-protein kinase	PF01453: D-mannose binding lectin; PF00069: Protein kinase domain	IPR000719: Protein kinase domain; IPR001480: Bulb-type lectin domain; IPR003609: PAN/Apple domain; IPR008271: Serine/threonine-protein kinase, active site; IPR011009: Protein kinase-like domain; IPR017441: Protein kinase, ATP binding site; IPR024171: S-receptor-like serine/threonine-protein kinase	GO:0004672 MF: protein kinase activity;GO:0004674 MF: protein serine/threonine kinase activity;GO:0005524 MF: ATP binding;GO:0006468 BP: protein phosphorylation	G	PF01453; PF00069	IPR000719; IPR001480; IPR003609; IPR008271; IPR011009; IPR017441; IPR024171	GO:0004672; GO:0004674; GO:0005524; GO:0006468
TraesCS4A01G088000	11.77	5.179	tr|M8C374|M8C374_AEGTA	Serine/threonine-protein kinase	PF01453: D-mannose binding lectin; PF00954: S-locus glycoprotein domain; PF08276: PAN-like domain; PF00069: Protein kinase domain	IPR000719: Protein kinase domain; IPR000858: S-locus glycoprotein domain; IPR001480: Bulb-type lectin domain; IPR003609: PAN/Apple domain; IPR008271: Serine/threonine-protein kinase, active site; IPR011009: Protein kinase-like domain; IPR017441: Protein kinase, ATP binding site; IPR024171: S-receptor-like serine/threonine-protein kinase	GO:0004672 MF: protein kinase activity;GO:0004674 MF: protein serine/threonine kinase activity;GO:0005524 MF: ATP binding;GO:0006468 BP: protein phosphorylation;GO:0048544 BP: recognition of pollen	G	PF01453; PF00954; PF08276; PF00069	IPR000719; IPR000858; IPR001480; IPR003609; IPR008271; IPR011009; IPR017441; IPR024171	GO:0004672; GO:0004674; GO:0005524; GO:0006468; GO:0048544
TraesCS4A01G133400	11.83	5.119	tr|G7K0V8|G7K0V8_MEDTR	Receptor-like kinase	PF08263: Leucine rich repeat N-terminal domain; PF13855: Leucine rich repeat; PF00069: Protein kinase domain	IPR000719: Protein kinase domain; IPR001611: Leucine-rich repeat; IPR011009: Protein kinase-like domain; IPR013210: Leucine-rich repeat-containing N-terminal, plant-type; IPR017441: Protein kinase, ATP binding site; IPR032675: Leucine-rich repeat domain, L domain-like	GO:0004672 MF: protein kinase activity;GO:0005515 MF: protein binding;GO:0005524 MF: ATP binding;GO:0006468 BP: protein phosphorylation	G	PF08263; PF13855; PF00069	IPR000719; IPR001611; IPR011009; IPR013210; IPR017441; IPR032675	GO:0004672; GO:0005515; GO:0005524; GO:0006468
TraesCS4A01G191300	13.61	5.956	tr|A0A0K9NPH8|A0A0K9NPH8_ZOSMR	Scarecrow transcription factor family protein	PF03514: GRAS domain family	IPR005202: Transcription factor GRAS		G	PF03514	IPR005202
TraesCS4A01G234600	12.89	5.148	tr|U5G4S0|U5G4S0_POPTR	Cyclin family protein	PF00134: Cyclin, N-terminal domain	IPR004367: Cyclin, C-terminal domain; IPR006671: Cyclin, N-terminal; IPR013763: Cyclin-like	GO:0005634 CC: nucleus	G	PF00134	IPR004367; IPR006671; IPR013763	GO:0005634
TraesCS4A01G488900	39.36	15.588	AT5G38250.1	Protein kinase family protein	PF01453: D-mannose binding lectin; PF00069: Protein kinase domain	IPR000719: Protein kinase domain; IPR001480: Bulb-type lectin domain; IPR008271: Serine/threonine-protein kinase, active site; IPR011009: Protein kinase-like domain; IPR017441: Protein kinase, ATP binding site	GO:0004672 MF: protein kinase activity;GO:0005524 MF: ATP binding;GO:0006468 BP: protein phosphorylation	G	PF01453; PF00069	IPR000719; IPR001480; IPR008271; IPR011009; IPR017441	GO:0004672; GO:0005524; GO:0006468
TraesCS4B01G350000	19.68	5.753	tr|B9SM54|B9SM54_RICCO	Amino acid transporter, putative	PF13520: Amino acid permease	IPR002293: Amino acid/polyamine transporter I	GO:0003333 BP: amino acid transmembrane transport;GO:0015171 MF: amino acid transmembrane transporter activity;GO:0016020 CC: membrane	G	PF13520	IPR002293	GO:0003333; GO:0015171; GO:0016020
TraesCS4D01G126300	13.17	8.18	tr|A0A1E5V0N3|A0A1E5V0N3_9POAL	Rhamnogalacturonate lyase	PF06045: Rhamnogalacturonate lyase family; PF14686: Polysaccharide lyase family 4, domain II; PF14683: Polysaccharide lyase family 4, domain III	IPR008979: Galactose-binding domain-like; IPR010325: Rhamnogalacturonate lyase; IPR011013: Galactose mutarotase-like domain; IPR013784: Carbohydrate-binding-like fold; IPR014718: Glycoside hydrolase-type carbohydrate-binding; IPR029411: Rhamnogalacturonan lyase, domain III; IPR029413: Rhamnogalacturonan lyase, domain II	GO:0003824 MF: catalytic activity;GO:0005975 BP: carbohydrate metabolic process;GO:0030246 MF: carbohydrate binding	G	PF06045; PF14686; PF14683	IPR008979; IPR010325; IPR011013; IPR013784; IPR014718; IPR029411; IPR029413	GO:0003824; GO:0005975; GO:0030246
TraesCS5A01G234800	8.94	5.356	tr|M7ZD15|M7ZD15_TRIUA	Aspartic proteinase nepenthesin-1	PF14543: Xylanase inhibitor N-terminal; PF14541: Xylanase inhibitor C-terminal	IPR001461: Aspartic peptidase A1 family; IPR001969: Aspartic peptidase, active site; IPR021109: Aspartic peptidase domain; IPR032799: Xylanase inhibitor, C-terminal; IPR032861: Xylanase inhibitor, N-terminal; IPR033121: Peptidase family A1 domain	GO:0004190 MF: aspartic-type endopeptidase activity;GO:0006508 BP: proteolysis	G	PF14543; PF14541	IPR001461; IPR001969; IPR021109; IPR032799; IPR032861; IPR033121	GO:0004190; GO:0006508
TraesCS5A01G281100	15.2	5.401	tr|B4FYV0|B4FYV0_MAIZE	Transport inhibitor response 1 protein		IPR001810: F-box domain; IPR006553: Leucine-rich repeat, cysteine-containing subtype; IPR032675: Leucine-rich repeat domain, L domain-like	GO:0005515 MF: protein binding	G		IPR001810; IPR006553; IPR032675	GO:0005515
TraesCS5A01G294600	11.44	5.524	tr|D7LDA2|D7LDA2_ARALL	Kinase family protein	PF00069: Protein kinase domain; PF04564: U-box domain	IPR000719: Protein kinase domain; IPR003613: U box domain; IPR008271: Serine/threonine-protein kinase, active site; IPR011009: Protein kinase-like domain; IPR013083: Zinc finger, RING/FYVE/PHD-type; IPR014729: Rossmann-like alpha/beta/alpha sandwich fold	GO:0004672 MF: protein kinase activity;GO:0004842 MF: ubiquitin-protein transferase activity;GO:0005524 MF: ATP binding;GO:0006468 BP: protein phosphorylation;GO:0016567 BP: protein ubiquitination	G	PF00069; PF04564	IPR000719; IPR003613; IPR008271; IPR011009; IPR013083; IPR014729	GO:0004672; GO:0004842; GO:0005524; GO:0006468; GO:0016567
TraesCS5A01G338200	16.81	9.384	tr|D8L9R1|D8L9R1_WHEAT	Receptor-like protein kinase, putative,expressed	PF01657: Salt stress response/antifungal; PF00069: Protein kinase domain	IPR000719: Protein kinase domain; IPR002902: Gnk2-homologous domain; IPR008271: Serine/threonine-protein kinase, active site; IPR011009: Protein kinase-like domain; IPR017441: Protein kinase, ATP binding site	GO:0004672 MF: protein kinase activity;GO:0005524 MF: ATP binding;GO:0006468 BP: protein phosphorylation	G	PF01657; PF00069	IPR000719; IPR002902; IPR008271; IPR011009; IPR017441	GO:0004672; GO:0005524; GO:0006468
TraesCS5A01G439900	17.42	6.329	tr|M8BY09|M8BY09_AEGTA	Pathogenesis-related protein 1	PF00188: Cysteine-rich secretory protein family	IPR001283: Cysteine-rich secretory protein, allergen V5/Tpx-1-related; IPR014044: CAP domain; IPR018244: Allergen V5/Tpx-1-related, conserved site	GO:0005576 CC: extracellular region	G	PF00188	IPR001283; IPR014044; IPR018244	GO:0005576
TraesCS5A01G547500	12.89	5.087	sp|Q92BT1|MNTH_LISIN	Divalent metal cation transporter MntH	PF01566: Natural resistance-associated macrophage protein	IPR001046: NRAMP family	GO:0005215 MF: transporter activity;GO:0006810 BP: transport;GO:0016020 CC: membrane	G	PF01566	IPR001046	GO:0005215; GO:0006810; GO:0016020
TraesCS5B01G211000	32.75	25.049	tr|G7JS78|G7JS78_MEDTR	Jasmonate zim-domain protein	PF06200: tify domain; PF09425: Divergent CCT motif	IPR010399: Tify domain; IPR018467: CO/COL/TOC1, conserved site		G	PF06200; PF09425	IPR010399; IPR018467
TraesCS5D01G273500	12.87	5.563	AT1G58330.1	transcription factor-like protein	PF00170: bZIP transcription factor; PF14144: Seed dormancy control	IPR004827: Basic-leucine zipper domain; IPR025422: Transcription factor TGA like domain	GO:0003700 MF: transcription factor activity, sequence-specific DNA binding;GO:0006351 BP: transcription, DNA-templated;GO:0006355 BP: regulation of transcription, DNA-templated;GO:0043565 MF: sequence-specific DNA binding	G	PF00170; PF14144	IPR004827; IPR025422	GO:0003700; GO:0006351; GO:0006355; GO:0043565
TraesCS5D01G442000	16.55	7.054	tr|A0A1D5ZWQ6|A0A1D5ZWQ6_WHEAT	Glutamate dehydrogenase	PF02812: Glu/Leu/Phe/Val dehydrogenase, dimerisation domain; PF00208: Glutamate/Leucine/Phenylalanine/Valine dehydrogenase	IPR006095: Glutamate/phenylalanine/leucine/valine dehydrogenase; IPR006096: Glutamate/phenylalanine/leucine/valine dehydrogenase, C-terminal; IPR006097: Glutamate/phenylalanine/leucine/valine dehydrogenase, dimerisation domain; IPR014362: Glutamate dehydrogenase; IPR016040: NAD(P)-binding domain; IPR033524: Leu/Phe/Val dehydrogenases active site	GO:0006520 BP: cellular amino acid metabolic process;GO:0016491 MF: oxidoreductase activity;GO:0016639 MF: oxidoreductase activity, acting on the CH-NH2 group of donors, NAD or NADP as acceptor;GO:0055114 BP: oxidation-reduction process	G	PF02812; PF00208	IPR006095; IPR006096; IPR006097; IPR014362; IPR016040; IPR033524	GO:0006520; GO:0016491; GO:0016639; GO:0055114
TraesCS5D01G553700	11.87	5.453	tr|A0A199V9A9|A0A199V9A9_ANACO	E3 ubiquitin-protein ligase listerin	PF13639: Ring finger domain	IPR001841: Zinc finger, RING-type; IPR011016: Zinc finger, RING-CH-type; IPR011989: Armadillo-like helical; IPR013083: Zinc finger, RING/FYVE/PHD-type; IPR016024: Armadillo-type fold	GO:0005488 MF: binding;GO:0005515 MF: protein binding;GO:0008270 MF: zinc ion binding	G	PF13639	IPR001841; IPR011016; IPR011989; IPR013083; IPR016024	GO:0005488; GO:0005515; GO:0008270
TraesCS6A01G007300	19.44	7.698	tr|A0A0K9Q0J8|A0A0K9Q0J8_ZOSMR	Myb family transcription factor-like protein	PF00249: Myb-like DNA-binding domain	IPR001005: SANT/Myb domain; IPR006447: Myb domain, plants; IPR009057: Homeobox domain-like	GO:0003677 MF: DNA binding	G	PF00249	IPR001005; IPR006447; IPR009057	GO:0003677
TraesCS6A01G033600	15.23	6.026	tr|A0A061ECA4|A0A061ECA4_THECC	RING/U-box superfamily protein, putative	PF13639: Ring finger domain	IPR001841: Zinc finger, RING-type; IPR013083: Zinc finger, RING/FYVE/PHD-type	GO:0005515 MF: protein binding;GO:0008270 MF: zinc ion binding	G	PF13639	IPR001841; IPR013083	GO:0005515; GO:0008270
TraesCS6A01G075500	10.08	5.156	tr|B5RHV5|B5RHV5_MUSBA	Protein kinase family protein	PF13947: Wall-associated receptor kinase galacturonan-binding; PF07645: Calcium-binding EGF domain; PF07714: Protein tyrosine kinase	IPR000152: EGF-type aspartate/asparagine hydroxylation site; IPR000719: Protein kinase domain; IPR000742: EGF-like domain; IPR001245: Serine-threonine/tyrosine-protein kinase, catalytic domain; IPR001881: EGF-like calcium-binding domain; IPR008271: Serine/threonine-protein kinase, active site; IPR011009: Protein kinase-like domain; IPR017441: Protein kinase, ATP binding site; IPR025287: Wall-asso…	GO:0004672 MF: protein kinase activity;GO:0005509 MF: calcium ion binding;GO:0005515 MF: protein binding;GO:0005524 MF: ATP binding;GO:0006468 BP: protein phosphorylation;GO:0030247 MF: polysaccharide binding	G	PF13947; PF07645; PF07714	IPR000152; IPR000719; IPR000742; IPR001245; IPR001881; IPR008271; IPR011009; IPR017441; IPR025287	GO:0004672; GO:0005509; GO:0005515; GO:0005524; GO:0006468; GO:0030247
TraesCS6A01G125500	11.73	6.154	tr|B8XA57|B8XA57_GOSBA	Receptor kinase	PF08263: Leucine rich repeat N-terminal domain; PF00560: Leucine Rich Repeat; PF00069: Protein kinase domain	IPR000719: Protein kinase domain; IPR001611: Leucine-rich repeat; IPR003591: Leucine-rich repeat, typical subtype; IPR008271: Serine/threonine-protein kinase, active site; IPR011009: Protein kinase-like domain; IPR013210: Leucine-rich repeat-containing N-terminal, plant-type; IPR017441: Protein kinase, ATP binding site; IPR032675: Leucine-rich repeat domain, L domain-like	GO:0004672 MF: protein kinase activity;GO:0005515 MF: protein binding;GO:0005524 MF: ATP binding;GO:0006468 BP: protein phosphorylation	G	PF08263; PF00560; PF00069	IPR000719; IPR001611; IPR003591; IPR008271; IPR011009; IPR013210; IPR017441; IPR032675	GO:0004672; GO:0005515; GO:0005524; GO:0006468
TraesCS6A01G330000	10.08	5.156	tr|M7YZ98|M7YZ98_TRIUA	WAT1-related protein	PF00892: EamA-like transporter family	IPR000620: EamA domain	GO:0016020 CC: membrane;GO:0016021 CC: integral component of membrane	G	PF00892	IPR000620	GO:0016020; GO:0016021
TraesCS6A01G359200	15.94	8.137	tr|W9QUF0|W9QUF0_9ROSA	Two-component response regulator ARR12	PF00072: Response regulator receiver domain; PF00249: Myb-like DNA-binding domain	IPR001005: SANT/Myb domain; IPR001789: Signal transduction response regulator, receiver domain; IPR006447: Myb domain, plants; IPR009057: Homeobox domain-like; IPR011006: CheY-like superfamily; IPR017053: Response regulator B-type, plant; IPR017930: Myb domain	GO:0000160 BP: phosphorelay signal transduction system;GO:0003677 MF: DNA binding;GO:0003700 MF: transcription factor activity, sequence-specific DNA binding;GO:0007165 BP: signal transduction	G	PF00072; PF00249	IPR001005; IPR001789; IPR006447; IPR009057; IPR011006; IPR017053; IPR017930	GO:0000160; GO:0003677; GO:0003700; GO:0007165
TraesCS6B01G046600	11.77	6.061	tr|Q9ATG9|Q9ATG9_WHEAT	High affinity nitrate transporter	PF07690: Major Facilitator Superfamily	IPR011701: Major facilitator superfamily; IPR020846: Major facilitator superfamily domain	GO:0016021 CC: integral component of membrane;GO:0055085 BP: transmembrane transport	G	PF07690	IPR011701; IPR020846	GO:0016021; GO:0055085
TraesCS6B01G122100	14.58	5.508	tr|Q8L886|Q8L886_MAIZE	Nucellin-like aspartic protease	PF14543: Xylanase inhibitor N-terminal; PF14541: Xylanase inhibitor C-terminal	IPR001969: Aspartic peptidase, active site; IPR021109: Aspartic peptidase domain; IPR032799: Xylanase inhibitor, C-terminal; IPR032861: Xylanase inhibitor, N-terminal; IPR033121: Peptidase family A1 domain	GO:0004190 MF: aspartic-type endopeptidase activity;GO:0006508 BP: proteolysis	G	PF14543; PF14541	IPR001969; IPR021109; IPR032799; IPR032861; IPR033121	GO:0004190; GO:0006508
TraesCS6D01G069500	19.68	6.1	tr|B5RHV5|B5RHV5_MUSBA	Protein kinase family protein	PF13947: Wall-associated receptor kinase galacturonan-binding; PF00069: Protein kinase domain	IPR000152: EGF-type aspartate/asparagine hydroxylation site; IPR000719: Protein kinase domain; IPR000742: EGF-like domain; IPR001881: EGF-like calcium-binding domain; IPR008271: Serine/threonine-protein kinase, active site; IPR011009: Protein kinase-like domain; IPR017441: Protein kinase, ATP binding site; IPR018097: EGF-like calcium-binding, conserved site; IPR025287: Wall-associated receptor ki…	GO:0004672 MF: protein kinase activity;GO:0005509 MF: calcium ion binding;GO:0005515 MF: protein binding;GO:0005524 MF: ATP binding;GO:0006468 BP: protein phosphorylation;GO:0030247 MF: polysaccharide binding	G	PF13947; PF00069	IPR000152; IPR000719; IPR000742; IPR001881; IPR008271; IPR011009; IPR017441; IPR018097; IPR025287	GO:0004672; GO:0005509; GO:0005515; GO:0005524; GO:0006468; GO:0030247
TraesCS7A01G218900	12.53	5.162	tr|M8ARR8|M8ARR8_AEGTA	Aspartic proteinase nepenthesin-2	PF14543: Xylanase inhibitor N-terminal; PF14541: Xylanase inhibitor C-terminal	IPR021109: Aspartic peptidase domain; IPR032799: Xylanase inhibitor, C-terminal; IPR032861: Xylanase inhibitor, N-terminal; IPR033121: Peptidase family A1 domain		G	PF14543; PF14541	IPR021109; IPR032799; IPR032861; IPR033121
TraesCS7A01G254900	14.17	5.1	AT1G04990.4	Zinc finger C-x8-C-x5-C-x3-H type family protein				TE?
TraesCS7A01G433900	22.68	7.685	tr|Q654Z6|Q654Z6_ORYSJ	Receptor protein kinase-like	PF00069: Protein kinase domain	IPR000719: Protein kinase domain; IPR008271: Serine/threonine-protein kinase, active site; IPR011009: Protein kinase-like domain	GO:0004672 MF: protein kinase activity;GO:0005524 MF: ATP binding;GO:0006468 BP: protein phosphorylation	G	PF00069	IPR000719; IPR008271; IPR011009	GO:0004672; GO:0005524; GO:0006468
TraesCS7A01G511300	11.18	5.455	tr|W9RS74|W9RS74_9ROSA	Two-component response regulator	PF00072: Response regulator receiver domain	IPR001789: Signal transduction response regulator, receiver domain; IPR006447: Myb domain, plants; IPR009057: Homeobox domain-like; IPR011006: CheY-like superfamily; IPR017053: Response regulator B-type, plant; IPR017930: Myb domain	GO:0000160 BP: phosphorelay signal transduction system;GO:0003677 MF: DNA binding;GO:0003700 MF: transcription factor activity, sequence-specific DNA binding;GO:0007165 BP: signal transduction	G	PF00072	IPR001789; IPR006447; IPR009057; IPR011006; IPR017053; IPR017930	GO:0000160; GO:0003677; GO:0003700; GO:0007165
TraesCS7B01G186600	14.24	7.655	tr|A0A0K9PZF9|A0A0K9PZF9_ZOSMR	U-box domain-containing protein	PF04564: U-box domain; PF00514: Armadillo/beta-catenin-like repeat	IPR000225: Armadillo; IPR003613: U box domain; IPR011989: Armadillo-like helical; IPR013083: Zinc finger, RING/FYVE/PHD-type; IPR016024: Armadillo-type fold	GO:0004842 MF: ubiquitin-protein transferase activity;GO:0005488 MF: binding;GO:0005515 MF: protein binding;GO:0016567 BP: protein ubiquitination	G	PF04564; PF00514	IPR000225; IPR003613; IPR011989; IPR013083; IPR016024	GO:0004842; GO:0005488; GO:0005515; GO:0016567
TraesCS7B01G327400	12.24	8.338	tr|A0A1D6C2S1|A0A1D6C2S1_WHEAT	Xyloglucan endotransglucosylase/hydrolase	PF00722: Glycosyl hydrolases family 16; PF06955: Xyloglucan endo-transglycosylase (XET) C-terminus	IPR000757: Glycoside hydrolase family 16; IPR008263: Glycoside hydrolase, family 16, active site; IPR008264: Beta-glucanase; IPR010713: Xyloglucan endo-transglycosylase, C-terminal; IPR013320: Concanavalin A-like lectin/glucanase domain; IPR016455: Xyloglucan endotransglucosylase/hydrolase	GO:0004553 MF: hydrolase activity, hydrolyzing O-glycosyl compounds;GO:0005618 CC: cell wall;GO:0005975 BP: carbohydrate metabolic process;GO:0006073 BP: cellular glucan metabolic process;GO:0010411 BP: xyloglucan metabolic process;GO:0016762 MF: xyloglucan:xyloglucosyl transferase activity;GO:0042546 BP: cell wall biogenesis;GO:0048046 CC: apoplast	G	PF00722; PF06955	IPR000757; IPR008263; IPR008264; IPR010713; IPR013320; IPR016455	GO:0004553; GO:0005618; GO:0005975; GO:0006073; GO:0010411; GO:0016762; GO:0042546; GO:0048046
TraesCS7B01G339000	14.58	9.939	tr|A0A1D5ZWQ6|A0A1D5ZWQ6_WHEAT	Glutamate dehydrogenase 2	PF02812: Glu/Leu/Phe/Val dehydrogenase, dimerisation domain; PF00208: Glutamate/Leucine/Phenylalanine/Valine dehydrogenase	IPR006095: Glutamate/phenylalanine/leucine/valine dehydrogenase; IPR006096: Glutamate/phenylalanine/leucine/valine dehydrogenase, C-terminal; IPR006097: Glutamate/phenylalanine/leucine/valine dehydrogenase, dimerisation domain; IPR014362: Glutamate dehydrogenase; IPR016040: NAD(P)-binding domain; IPR033524: Leu/Phe/Val dehydrogenases active site	GO:0006520 BP: cellular amino acid metabolic process;GO:0016491 MF: oxidoreductase activity;GO:0016639 MF: oxidoreductase activity, acting on the CH-NH2 group of donors, NAD or NADP as acceptor;GO:0055114 BP: oxidation-reduction process	G	PF02812; PF00208	IPR006095; IPR006096; IPR006097; IPR014362; IPR016040; IPR033524	GO:0006520; GO:0016491; GO:0016639; GO:0055114
TraesCS7D01G328000	31.8	33.029	tr|G7JKP6|G7JKP6_MEDTR	Abscisic acid receptor	PF10604: Polyketide cyclase / dehydrase and lipid transport	IPR019587: Polyketide cyclase/dehydrase; IPR023393: START-like domain		G	PF10604	IPR019587; IPR023393
TraesCS7D01G390900	19.75	9.554	tr|A0A072VMV4|A0A072VMV4_MEDTR	Eukaryotic aspartyl protease family protein	PF14543: Xylanase inhibitor N-terminal; PF14541: Xylanase inhibitor C-terminal	IPR001461: Aspartic peptidase A1 family; IPR021109: Aspartic peptidase domain; IPR032799: Xylanase inhibitor, C-terminal; IPR032861: Xylanase inhibitor, N-terminal; IPR033121: Peptidase family A1 domain	GO:0004190 MF: aspartic-type endopeptidase activity;GO:0006508 BP: proteolysis	G	PF14543; PF14541	IPR001461; IPR021109; IPR032799; IPR032861; IPR033121	GO:0004190; GO:0006508
TraesCS7D01G457900	12.87	6.395	tr|H9XH64|H9XH64_TRIUA	Receptor kinase	PF08263: Leucine rich repeat N-terminal domain; PF13855: Leucine rich repeat; PF07714: Protein tyrosine kinase	IPR000719: Protein kinase domain; IPR001245: Serine-threonine/tyrosine-protein kinase, catalytic domain; IPR001611: Leucine-rich repeat; IPR003591: Leucine-rich repeat, typical subtype; IPR008271: Serine/threonine-protein kinase, active site; IPR011009: Protein kinase-like domain; IPR013210: Leucine-rich repeat-containing N-terminal, plant-type; IPR017441: Protein kinase, ATP binding site; IPR032…	GO:0004672 MF: protein kinase activity;GO:0005515 MF: protein binding;GO:0005524 MF: ATP binding;GO:0006468 BP: protein phosphorylation	G	PF08263; PF13855; PF07714	IPR000719; IPR001245; IPR001611; IPR003591; IPR008271; IPR011009; IPR013210; IPR017441; IPR032675	GO:0004672; GO:0005515; GO:0005524; GO:0006468
